# Supplementary material for: New records and an updated list of reptiles from Thanh Hoa Province, Vietnam
Source: Biodivers Data J. 2024 Nov 15;12:e134976. doi: 10.3897/BDJ.12.e134976 (PMC11584669; doi:10.3897/BDJ.12.e134976)
Supplement: XML Treatment for Scincella devorator [file BDJ.12.e134976-treatment2.xml]

<!DOCTYPE tp:taxon-treatment
  PUBLIC "-//TaxonX//DTD Taxonomic Treatment Publishing DTD v0 20100105//EN" "tax-treatment-NSO.dtd">
<tp:taxon-treatment xmlns:tp="http://www.plazi.org/taxpub"><tp:treatment-meta><mixed-citation publication-type="journal"><person-group><name><surname>Dau</surname><given-names>Vinh Quang</given-names></name><name><surname>Hoang</surname><given-names>Thao Ngoc</given-names></name><name><surname>Nguyen</surname><given-names>Truong Quang</given-names></name><name><surname>Pham</surname><given-names>Anh Van</given-names></name></person-group><article-title>New records and an updated list of reptiles from Thanh Hoa Province, Vietnam</article-title><source>Biodivers Data J</source><day>15</day><month>11</month><year>2024</year><volume>12</volume><pub-id pub-id-type="doi">10.3897/BDJ.12.e134976</pub-id></mixed-citation></tp:treatment-meta><tp:nomenclature><tp:taxon-name>
            <object-id xmlns:xlink="http://www.w3.org/1999/xlink" content-type="arpha" xlink:type="simple">851E41FF-4E5A-56FA-8EA0-1F335C1F9A65</object-id>
            <tp:taxon-name-part taxon-name-part-type="genus">Scincella</tp:taxon-name-part>
            <tp:taxon-name-part taxon-name-part-type="species">devorator</tp:taxon-name-part>
          </tp:taxon-name><tp:taxon-authority>(Darevsky, Orlov &amp; Cuc, 2004)</tp:taxon-authority></tp:nomenclature><tp:treatment-sec sec-type="materials"><title>Materials</title><list list-type="alpha-lower" list-content="occurrences"><list-item><p><bold>Type status:</bold> <named-content xmlns:xlink="http://www.w3.org/1999/xlink" content-type="dwc:typeStatus" xlink:type="simple">Other material</named-content>. <bold>Occurrence:</bold> catalogNumber: <named-content xmlns:xlink="http://www.w3.org/1999/xlink" content-type="dwc:catalogNumber" xlink:type="simple">HUS.2024.11</named-content>; individualCount: <named-content xmlns:xlink="http://www.w3.org/1999/xlink" content-type="dwc:individualCount" xlink:type="simple">1</named-content>; sex: <named-content xmlns:xlink="http://www.w3.org/1999/xlink" content-type="dwc:sex" xlink:type="simple">female</named-content>; lifeStage: <named-content xmlns:xlink="http://www.w3.org/1999/xlink" content-type="dwc:lifeStage" xlink:type="simple">adult</named-content>; occurrenceID: <named-content xmlns:xlink="http://www.w3.org/1999/xlink" content-type="dwc:occurrenceID" xlink:type="simple">4D9715EA-ACA8-55B3-AAC6-293AAB1B4C82</named-content>; <bold>Taxon:</bold> scientificNameID: <named-content xmlns:xlink="http://www.w3.org/1999/xlink" content-type="dwc:scientificNameID" xlink:type="simple"><italic><tp:taxon-name><tp:taxon-name-part taxon-name-part-type="genus" reg="Scincella">Scincella</tp:taxon-name-part><tp:taxon-name-part taxon-name-part-type="species" reg="devorator">devorator</tp:taxon-name-part></tp:taxon-name></italic></named-content>; scientificName: <named-content xmlns:xlink="http://www.w3.org/1999/xlink" content-type="dwc:scientificName" xlink:type="simple"><italic><tp:taxon-name><tp:taxon-name-part taxon-name-part-type="genus" reg="Scincella">Scincella</tp:taxon-name-part><tp:taxon-name-part taxon-name-part-type="species" reg="devorator">devorator</tp:taxon-name-part></tp:taxon-name></italic></named-content>; genus: <named-content xmlns:xlink="http://www.w3.org/1999/xlink" content-type="dwc:genus" xlink:type="simple"><tp:taxon-name><tp:taxon-name-part taxon-name-part-type="genus">Scincella</tp:taxon-name-part></tp:taxon-name></named-content>; specificEpithet: <named-content xmlns:xlink="http://www.w3.org/1999/xlink" content-type="dwc:specificEpithet" xlink:type="simple"><italic><tp:taxon-name><tp:taxon-name-part taxon-name-part-type="genus" reg="Scincella"/><tp:taxon-name-part taxon-name-part-type="species" reg="devorator">devorator</tp:taxon-name-part></tp:taxon-name></italic></named-content>; scientificNameAuthorship: <named-content xmlns:xlink="http://www.w3.org/1999/xlink" content-type="dwc:scientificNameAuthorship" xlink:type="simple">(Darevsky, Orlov &amp; Cuc, 2004)</named-content>; <bold>Location:</bold> country: <named-content xmlns:xlink="http://www.w3.org/1999/xlink" content-type="dwc:country" xlink:type="simple">Vietnam</named-content>; countryCode: <named-content xmlns:xlink="http://www.w3.org/1999/xlink" content-type="dwc:countryCode" xlink:type="simple">VN</named-content>; stateProvince: <named-content xmlns:xlink="http://www.w3.org/1999/xlink" content-type="dwc:stateProvince" xlink:type="simple">Thanh Hoa</named-content>; county: <named-content xmlns:xlink="http://www.w3.org/1999/xlink" content-type="dwc:county" xlink:type="simple">Thanh Hoa</named-content>; municipality: <named-content xmlns:xlink="http://www.w3.org/1999/xlink" content-type="dwc:municipality" xlink:type="simple">Xuan Lien</named-content>; locality: <named-content xmlns:xlink="http://www.w3.org/1999/xlink" content-type="dwc:locality" xlink:type="simple">near Bat Mot Commune</named-content>; verbatimElevation: <named-content xmlns:xlink="http://www.w3.org/1999/xlink" content-type="dwc:verbatimElevation" xlink:type="simple">950m</named-content>; verbatimLatitude: <named-content xmlns:xlink="http://www.w3.org/1999/xlink" content-type="dwc:verbatimLatitude" xlink:type="simple">20°02'19.8"N</named-content>; verbatimLongitude: <named-content xmlns:xlink="http://www.w3.org/1999/xlink" content-type="dwc:verbatimLongitude" xlink:type="simple">104°59'16.8"E</named-content>; verbatimCoordinateSystem: <named-content xmlns:xlink="http://www.w3.org/1999/xlink" content-type="dwc:verbatimCoordinateSystem" xlink:type="simple">WGS84</named-content>; <bold>Event:</bold> eventDate: <named-content xmlns:xlink="http://www.w3.org/1999/xlink" content-type="dwc:eventDate" xlink:type="simple">June</named-content>; eventTime: <named-content xmlns:xlink="http://www.w3.org/1999/xlink" content-type="dwc:eventTime" xlink:type="simple">2007</named-content>; eventRemarks: <named-content xmlns:xlink="http://www.w3.org/1999/xlink" content-type="dwc:eventRemarks" xlink:type="simple">collected by A.V Pham</named-content>; <bold>Record Level:</bold> language: <named-content xmlns:xlink="http://www.w3.org/1999/xlink" content-type="dwc:language" xlink:type="simple">en</named-content>; collectionCode: <named-content xmlns:xlink="http://www.w3.org/1999/xlink" content-type="dwc:collectionCode" xlink:type="simple">Lizard</named-content>; basisOfRecord: <named-content xmlns:xlink="http://www.w3.org/1999/xlink" content-type="dwc:basisOfRecord" xlink:type="simple">PreservedSpecimen</named-content></p></list-item></list></tp:treatment-sec><tp:treatment-sec sec-type="Description"><title>Description</title><p>Morphological characters of the specimen from Thanh Hoa Province, Vietnam, agreed with the descriptions of <xref ref-type="bibr" rid="B11973380">Darevsky et al. (2004)</xref> and <xref ref-type="bibr" rid="B11973652">Pham et al. (2015)</xref>: SVL 54.0 mm, TaL 71.0 mm (n = 1). Head longer than wide; rostral wider than high; supranasals absent; prefrontals separated from each other by frontal; parietals in contact posteriorly; nuchal scales in 3 pairs, enlarged; 2/2 loreals; 8/8 supraciliaries; 4/4 supraoculars, followed by one small postsupraocular; 1/1 primary temporal; 2/2 secondary temporals; lower eyelid with a large undivided opaque window; 7/7 supralabials, the fifth and sixth below the eye; ear opening without projecting lobules; tympanum deeply sunk; mental wider than long; 6/6 infralabials; postmental undivided; 28 rows of mid-body scales; scales of two vertebral rows on the neck widened; dorsal scales between lateral stripes in ½ + 6 + ½ rows, smooth, larger than lateral scales; paravertebral scales 66; 64 transverse rows of ventrals, smooth; precloacals two, enlarged; medial subcaudals widened; limbs short, pentadactyl; fingers and toes meeting when adpressed; subdigital lamellae under fourth finger 13/13 and 17/17 under fourth toe.</p><p>Colouration in preservative. Dorsal surface of head, body and tail base brownish-grey, with a dark vertebral stripe and two silver grey clear bands extending from parietals to base of tail; a distinct dark stripe from behind the eye to hind limb in upper lateral zone; venter and under surface of tail base cream (Fig. <xref ref-type="fig" rid="F11973838">2</xref>).</p></tp:treatment-sec><tp:treatment-sec sec-type="Distribution"><title>Distribution</title><p>In Vietnam, this species has been recorded from Quang Ninh, Bac Giang, Vinh Phuc and Son La Provinces (<xref ref-type="bibr" rid="B11973380">Darevsky et al. 2004</xref>, <xref ref-type="bibr" rid="B11973652">Pham et al. 2015</xref>, <xref ref-type="bibr" rid="B11973822">Ziegler et al. 2015</xref>). It should be stated that this species is endemic to Vietnam.</p><p>Type locality: Uong Bi, Quang Ninh Province (<xref ref-type="bibr" rid="B11973787">Uetz et al. 2024</xref>).</p></tp:treatment-sec><tp:treatment-sec sec-type="Ecology"><title>Ecology</title><p>The specimen was found at 16:00 h, under a carpet of fallen leaves. The surrounding habitat was disturbed evergreen forest of medium hardwood and shrub.</p></tp:treatment-sec><tp:treatment-sec><!--Section generated to contain objects referenced in tp:taxon-treatment.--><fig id="F11973838" position="float" orientation="portrait"><object-id xmlns:xlink="http://www.w3.org/1999/xlink" content-type="arpha" xlink:type="simple">EFBE1963-5989-5124-9DA2-4E5A5D4AF523</object-id><object-id xmlns:xlink="http://www.w3.org/1999/xlink" content-type="doi" xlink:type="simple">10.3897/BDJ.12.e134976.figure2</object-id><label>Figure 2.</label><caption><p><italic><tp:taxon-name><tp:taxon-name-part taxon-name-part-type="genus" reg="Scincella">Scincella</tp:taxon-name-part><tp:taxon-name-part taxon-name-part-type="species" reg="devorator">devorator</tp:taxon-name-part></tp:taxon-name></italic> (adult female, HUS.2024.11) from Thanh Hoa Province, Vietnam. Photo by A. V. Pham</p></caption><graphic xmlns:xlink="http://www.w3.org/1999/xlink" xlink:href="bdj-12-e134976-g002.jpg" position="float" id="oo_1111727.jpg" orientation="portrait" xlink:type="simple"><uri content-type="original_file" xlink:type="simple">https://binary.pensoft.net/fig/1111727</uri></graphic></fig></tp:treatment-sec><ref-list><ref id="B11973380"><element-citation xmlns:xlink="http://www.w3.org/1999/xlink" publication-type="article" xlink:type="simple"><person-group person-group-type="author"><name name-style="western"><surname>Darevsky</surname><given-names>I. S.</given-names></name><name name-style="western"><surname>NL</surname><given-names>Orlov</given-names></name><name name-style="western"><surname>Ho</surname><given-names>C. T.</given-names></name></person-group><year>2004</year><article-title>Two new lygosomine skinks of the genus <italic><tp:taxon-name><tp:taxon-name-part taxon-name-part-type="genus" reg="Sphenomorphus">Sphenomorphus</tp:taxon-name-part></tp:taxon-name></italic> Fitzinger, 1843 (<tp:taxon-name><tp:taxon-name-part taxon-name-part-type="suborder">Sauria</tp:taxon-name-part></tp:taxon-name>, <tp:taxon-name><tp:taxon-name-part taxon-name-part-type="family">Scincidae</tp:taxon-name-part></tp:taxon-name>) from northern Vietnam</article-title><source>Russian Journal of Herpetology</source><volume>11</volume><issue>2</issue><fpage>111</fpage><lpage>120</lpage></element-citation></ref><ref id="B11973652"><element-citation xmlns:xlink="http://www.w3.org/1999/xlink" publication-type="article" xlink:type="simple"><person-group person-group-type="author"><name name-style="western"><surname>Pham</surname><given-names>A. V.</given-names></name><name name-style="western"><surname>Le</surname><given-names>D. T.</given-names></name><name name-style="western"><surname>Nguyen</surname><given-names>L. S.H.</given-names></name><name name-style="western"><surname>Ziegler</surname><given-names>T.</given-names></name><name name-style="western"><surname>Nguyen</surname><given-names>T. Q.</given-names></name></person-group><year>2015</year><article-title>New provincial records of skinks (<tp:taxon-name><tp:taxon-name-part taxon-name-part-type="order">Squamata</tp:taxon-name-part></tp:taxon-name>: <tp:taxon-name><tp:taxon-name-part taxon-name-part-type="family">Scincidae</tp:taxon-name-part></tp:taxon-name>) from northwestern Vietnam</article-title><source>Biodiversity Data Journal</source><volume>3</volume><fpage>4284</fpage><pub-id pub-id-type="doi">10.3897/BDJ.3.e4284</pub-id></element-citation></ref><ref id="B11973822"><element-citation xmlns:xlink="http://www.w3.org/1999/xlink" publication-type="article" xlink:type="simple"><person-group person-group-type="author"><name name-style="western"><surname>Ziegler</surname><given-names>T.</given-names></name><name name-style="western"><surname>Rauhaus</surname><given-names>A.</given-names></name><name name-style="western"><surname>Tran</surname><given-names>T. D.</given-names></name><name name-style="western"><surname>Pham</surname><given-names>C. T.</given-names></name><name name-style="western"><surname>Van Schingen</surname><given-names>M.</given-names></name><name name-style="western"><surname>Dang</surname><given-names>P. H.</given-names></name><name name-style="western"><surname>Le</surname><given-names>D. M.</given-names></name><name name-style="western"><surname>Nguyen</surname><given-names>T. Q.</given-names></name></person-group><year>2015</year><article-title>Die Amphibien- und Reptilienfauna der Me-Linh-Biodiversitätsstation in Nordvietnam</article-title><source>
            <tp:taxon-name><tp:taxon-name-part taxon-name-part-type="suborder">Sauria</tp:taxon-name-part></tp:taxon-name>
          </source><volume>37</volume><issue>4</issue><fpage>11</fpage><lpage>44</lpage></element-citation></ref><ref id="B11973787"><element-citation xmlns:xlink="http://www.w3.org/1999/xlink" publication-type="website" xlink:type="simple"><person-group person-group-type="author"><name name-style="western"><surname>Uetz</surname><given-names>P.</given-names></name><name name-style="western"><surname>Freed</surname><given-names>P.</given-names></name><name name-style="western"><surname>Aguilar</surname><given-names>R.</given-names></name><name name-style="western"><surname>Reyes</surname><given-names>F.</given-names></name><name name-style="western"><surname>Kudera</surname><given-names>J.</given-names></name><name name-style="western"><surname>Hošek</surname><given-names>J.</given-names></name></person-group><article-title>http://www.reptile-database.org</article-title><uri xlink:type="simple">The Reptile Database</uri><date-in-citation content-type="access-date">2024-08-09T00:09:44+00:00</date-in-citation></element-citation></ref></ref-list></tp:taxon-treatment>
