# Supplementary material for: New records and an updated list of reptiles from Thanh Hoa Province, Vietnam
Source: Biodivers Data J. 2024 Nov 15;12:e134976. doi: 10.3897/BDJ.12.e134976 (PMC11584669; doi:10.3897/BDJ.12.e134976)
Supplement: XML Treatment for Elaphe taeniura [file BDJ.12.e134976-treatment3.xml]

<!DOCTYPE tp:taxon-treatment
  PUBLIC "-//TaxonX//DTD Taxonomic Treatment Publishing DTD v0 20100105//EN" "tax-treatment-NSO.dtd">
<tp:taxon-treatment xmlns:tp="http://www.plazi.org/taxpub"><tp:treatment-meta><mixed-citation publication-type="journal"><person-group><name><surname>Dau</surname><given-names>Vinh Quang</given-names></name><name><surname>Hoang</surname><given-names>Thao Ngoc</given-names></name><name><surname>Nguyen</surname><given-names>Truong Quang</given-names></name><name><surname>Pham</surname><given-names>Anh Van</given-names></name></person-group><article-title>New records and an updated list of reptiles from Thanh Hoa Province, Vietnam</article-title><source>Biodivers Data J</source><day>15</day><month>11</month><year>2024</year><volume>12</volume><pub-id pub-id-type="doi">10.3897/BDJ.12.e134976</pub-id></mixed-citation></tp:treatment-meta><tp:nomenclature><tp:taxon-name>
            <object-id xmlns:xlink="http://www.w3.org/1999/xlink" content-type="arpha" xlink:type="simple">64863227-891A-566B-96D6-D220AE9D2E1E</object-id>
            <tp:taxon-name-part taxon-name-part-type="genus">Elaphe</tp:taxon-name-part>
            <tp:taxon-name-part taxon-name-part-type="species">taeniura</tp:taxon-name-part>
          </tp:taxon-name><tp:taxon-authority>Cope, 1861</tp:taxon-authority></tp:nomenclature><tp:treatment-sec sec-type="materials"><title>Materials</title><list list-type="alpha-lower" list-content="occurrences"><list-item><p><bold>Type status:</bold> <named-content xmlns:xlink="http://www.w3.org/1999/xlink" content-type="dwc:typeStatus" xlink:type="simple">Other material</named-content>. <bold>Occurrence:</bold> catalogNumber: <named-content xmlns:xlink="http://www.w3.org/1999/xlink" content-type="dwc:catalogNumber" xlink:type="simple">HDU6056</named-content>; individualCount: <named-content xmlns:xlink="http://www.w3.org/1999/xlink" content-type="dwc:individualCount" xlink:type="simple">1</named-content>; sex: <named-content xmlns:xlink="http://www.w3.org/1999/xlink" content-type="dwc:sex" xlink:type="simple">female</named-content>; lifeStage: <named-content xmlns:xlink="http://www.w3.org/1999/xlink" content-type="dwc:lifeStage" xlink:type="simple">adult</named-content>; occurrenceID: <named-content xmlns:xlink="http://www.w3.org/1999/xlink" content-type="dwc:occurrenceID" xlink:type="simple">053D4A76-8439-514A-9AD2-78CA776C6943</named-content>; <bold>Taxon:</bold> scientificNameID: <named-content xmlns:xlink="http://www.w3.org/1999/xlink" content-type="dwc:scientificNameID" xlink:type="simple"><italic><tp:taxon-name><tp:taxon-name-part taxon-name-part-type="genus" reg="Elaphe">Elaphe</tp:taxon-name-part><tp:taxon-name-part taxon-name-part-type="species" reg="taeniura">taeniura</tp:taxon-name-part></tp:taxon-name></italic></named-content>; scientificName: <named-content xmlns:xlink="http://www.w3.org/1999/xlink" content-type="dwc:scientificName" xlink:type="simple"><italic><tp:taxon-name><tp:taxon-name-part taxon-name-part-type="genus" reg="Elaphe">Elaphe</tp:taxon-name-part><tp:taxon-name-part taxon-name-part-type="species" reg="taeniura">taeniura</tp:taxon-name-part></tp:taxon-name></italic></named-content>; class: <named-content xmlns:xlink="http://www.w3.org/1999/xlink" content-type="dwc:class" xlink:type="simple"><tp:taxon-name><tp:taxon-name-part taxon-name-part-type="class">Reptilia</tp:taxon-name-part></tp:taxon-name></named-content>; order: <named-content xmlns:xlink="http://www.w3.org/1999/xlink" content-type="dwc:order" xlink:type="simple"><tp:taxon-name><tp:taxon-name-part taxon-name-part-type="order">Squamata</tp:taxon-name-part></tp:taxon-name></named-content>; family: <named-content xmlns:xlink="http://www.w3.org/1999/xlink" content-type="dwc:family" xlink:type="simple"><tp:taxon-name><tp:taxon-name-part taxon-name-part-type="family">Colubridae</tp:taxon-name-part></tp:taxon-name></named-content>; genus: <named-content xmlns:xlink="http://www.w3.org/1999/xlink" content-type="dwc:genus" xlink:type="simple"><tp:taxon-name><tp:taxon-name-part taxon-name-part-type="genus">Elaphe</tp:taxon-name-part></tp:taxon-name></named-content>; specificEpithet: <named-content xmlns:xlink="http://www.w3.org/1999/xlink" content-type="dwc:specificEpithet" xlink:type="simple"><italic><tp:taxon-name><tp:taxon-name-part taxon-name-part-type="genus" reg="Elaphe"/><tp:taxon-name-part taxon-name-part-type="species" reg="taeniura">taeniura</tp:taxon-name-part></tp:taxon-name></italic></named-content>; scientificNameAuthorship: <named-content xmlns:xlink="http://www.w3.org/1999/xlink" content-type="dwc:scientificNameAuthorship" xlink:type="simple">Cope, 1861</named-content>; <bold>Location:</bold> country: <named-content xmlns:xlink="http://www.w3.org/1999/xlink" content-type="dwc:country" xlink:type="simple">Vietnam</named-content>; countryCode: <named-content xmlns:xlink="http://www.w3.org/1999/xlink" content-type="dwc:countryCode" xlink:type="simple">VN</named-content>; stateProvince: <named-content xmlns:xlink="http://www.w3.org/1999/xlink" content-type="dwc:stateProvince" xlink:type="simple">Thanh Hoa</named-content>; county: <named-content xmlns:xlink="http://www.w3.org/1999/xlink" content-type="dwc:county" xlink:type="simple">Thanh Hoa</named-content>; municipality: <named-content xmlns:xlink="http://www.w3.org/1999/xlink" content-type="dwc:municipality" xlink:type="simple">Ba Thuoc</named-content>; locality: <named-content xmlns:xlink="http://www.w3.org/1999/xlink" content-type="dwc:locality" xlink:type="simple">Near Thanh Son Commune</named-content>; verbatimElevation: <named-content xmlns:xlink="http://www.w3.org/1999/xlink" content-type="dwc:verbatimElevation" xlink:type="simple">1006m</named-content>; verbatimLatitude: <named-content xmlns:xlink="http://www.w3.org/1999/xlink" content-type="dwc:verbatimLatitude" xlink:type="simple">20°48335’N</named-content>; verbatimLongitude: <named-content xmlns:xlink="http://www.w3.org/1999/xlink" content-type="dwc:verbatimLongitude" xlink:type="simple">105°09964'E</named-content>; verbatimCoordinateSystem: <named-content xmlns:xlink="http://www.w3.org/1999/xlink" content-type="dwc:verbatimCoordinateSystem" xlink:type="simple">WGS84</named-content>; <bold>Event:</bold> eventDate: <named-content xmlns:xlink="http://www.w3.org/1999/xlink" content-type="dwc:eventDate" xlink:type="simple">Ortober</named-content>; eventTime: <named-content xmlns:xlink="http://www.w3.org/1999/xlink" content-type="dwc:eventTime" xlink:type="simple">2024</named-content>; eventRemarks: <named-content xmlns:xlink="http://www.w3.org/1999/xlink" content-type="dwc:eventRemarks" xlink:type="simple">collected by V. Q. Dau and T.N. Thao</named-content>; <bold>Record Level:</bold> language: <named-content xmlns:xlink="http://www.w3.org/1999/xlink" content-type="dwc:language" xlink:type="simple">en</named-content>; collectionCode: <named-content xmlns:xlink="http://www.w3.org/1999/xlink" content-type="dwc:collectionCode" xlink:type="simple"><tp:taxon-name><tp:taxon-name-part taxon-name-part-type="class">Reptilia</tp:taxon-name-part></tp:taxon-name></named-content>; basisOfRecord: <named-content xmlns:xlink="http://www.w3.org/1999/xlink" content-type="dwc:basisOfRecord" xlink:type="simple">PreservedSpecimen</named-content></p></list-item></list></tp:treatment-sec><tp:treatment-sec sec-type="Description"><title>Description</title><p>Morphological characters of the specimen from Thanh Hoa Province, Vietnam, agreed with the descriptions of <xref ref-type="bibr" rid="B11973713">Smith (1943)</xref> and <xref ref-type="bibr" rid="B12222858">Schulz (2010)</xref>: SVL 506 mm, TaL 127 mm (n = 1). Body cylindrical; head moderately distinct from neck; eye large, pupil round; rostral as broad as high, visible from above; internasals broad larger than long; prefrontal about two-thirds of frontal; parietals as long as wide; nasal divided; loreal 1/1; preoculars 2/2; postoculars 3/3, bordering anterior temporals; anterior temporals 1/1; posterior temporals 2/2; supralabials 9/9, fifth and sixth touching the eye, eighth-largest; infralabials 12/12, first to sixth bordering chin shields; dorsal scale rows 25–25–21, keeled from the eighth row, laterally smooth; ventrals 275; cloacal scale divided; subcaudals 112, paired.</p><p>Colouration in preservative. Dorsal surface of head and body brownish above, the head and neck uniform, with a black stripe on each side of the head, broadest behind the eye; anterior part of the back with a vertebral series of large black butterfly-shaped spots and smaller diamond-shaped ones on lateral; posterior part of back with a pale grey vertebral stripe, 3 or 4 scales wide and a broad black stripe on each side, 6 scales wide; this interrupted by light spots or transverse bars as far as the vent; ventral yellowish, with black spots in the outer margins. Tail black with four light stripes extending along each of the lateral, vertebral and ventral (Fig. <xref ref-type="fig" rid="F11973840">3</xref>).</p></tp:treatment-sec><tp:treatment-sec sec-type="Distribution"><title>Distribution</title><p>In Vietnam, this is a widespread species known, from Lao Cai and Cao Bang Provinces in the north, southwards to Kon Tum and Gia Lai Provinces (<xref ref-type="bibr" rid="B11973565">Nguyen et al. 2009</xref>). This species is also known from India, Bhutan, Burma, Thailand, Laos, Cambodia, Korea, Myanmar, W Malaysia, China, Taiwan, Indonesia and Japan (<xref ref-type="bibr" rid="B11973787">Uetz et al. 2024</xref>).</p><p>Type locality: China: Zhejiang, Ningbo; Ningpo and Siam; Siam, Ningpo (<xref ref-type="bibr" rid="B11973787">Uetz et al. 2024</xref>).</p></tp:treatment-sec><tp:treatment-sec sec-type="Ecology"><title>Ecology</title><p>The subadult was found at 20:00 h on the forest floor. The surrounding habitat was evegreen forest.</p></tp:treatment-sec><tp:treatment-sec><!--Section generated to contain objects referenced in tp:taxon-treatment.--><fig id="F11973840" position="float" orientation="portrait"><object-id xmlns:xlink="http://www.w3.org/1999/xlink" content-type="arpha" xlink:type="simple">F0F14BFA-6053-5FE0-B201-419E33EFA473</object-id><object-id xmlns:xlink="http://www.w3.org/1999/xlink" content-type="doi" xlink:type="simple">10.3897/BDJ.12.e134976.figure3</object-id><label>Figure 3.</label><caption><p><italic><tp:taxon-name><tp:taxon-name-part taxon-name-part-type="genus" reg="Elaphe">Elaphe</tp:taxon-name-part><tp:taxon-name-part taxon-name-part-type="species" reg="taeniura">taeniura</tp:taxon-name-part></tp:taxon-name></italic> (subadult, HDU6056) from Thanh Hoa Province, Vietnam. Photo by A. V. Pham.</p></caption><graphic xmlns:xlink="http://www.w3.org/1999/xlink" xlink:href="bdj-12-e134976-g003.jpg" position="float" id="oo_1169671.jpg" orientation="portrait" xlink:type="simple"><uri content-type="original_file" xlink:type="simple">https://binary.pensoft.net/fig/1169671</uri></graphic></fig></tp:treatment-sec><ref-list><ref id="B11973713"><element-citation xmlns:xlink="http://www.w3.org/1999/xlink" publication-type="article" xlink:type="simple"><person-group person-group-type="author"><name name-style="western"><surname>Smith</surname><given-names>M. A.</given-names></name></person-group><year>1943</year><article-title>The fauna of British India, Ceylon and Burma, including the whole of the Indo-Chinese Subregion. <tp:taxon-name><tp:taxon-name-part taxon-name-part-type="class">Reptilia</tp:taxon-name-part></tp:taxon-name> and <tp:taxon-name><tp:taxon-name-part taxon-name-part-type="class">Amphibia</tp:taxon-name-part></tp:taxon-name>. Vol. III. <tp:taxon-name><tp:taxon-name-part taxon-name-part-type="suborder">Serpentes</tp:taxon-name-part></tp:taxon-name></article-title><source>Taylor and Francis (London)</source></element-citation></ref><ref id="B12222858"><element-citation xmlns:xlink="http://www.w3.org/1999/xlink" publication-type="article" xlink:type="simple"><person-group person-group-type="author"><name name-style="western"><surname>Schulz</surname><given-names>K. D.</given-names></name></person-group><year>2010</year><article-title>Synopsis of the Variation in the <italic><tp:taxon-name><tp:taxon-name-part taxon-name-part-type="genus" reg="Orthriophis">Orthriophis</tp:taxon-name-part><tp:taxon-name-part taxon-name-part-type="species" reg="taeniurus">taeniurus</tp:taxon-name-part></tp:taxon-name></italic> Subspecies Complex, with Notes to the Status of Coluber <tp:taxon-name><tp:taxon-name-part taxon-name-part-type="genus" reg="Orthriophis"/><tp:taxon-name-part taxon-name-part-type="species" reg="taeniurus">taeniurus</tp:taxon-name-part></tp:taxon-name> pallidus Rendahl, 1937 and the Description of a new Subspecies (<tp:taxon-name><tp:taxon-name-part taxon-name-part-type="class">Reptilia</tp:taxon-name-part></tp:taxon-name>: <tp:taxon-name><tp:taxon-name-part taxon-name-part-type="order">Squamata</tp:taxon-name-part></tp:taxon-name>: <tp:taxon-name><tp:taxon-name-part taxon-name-part-type="suborder">Serpentes</tp:taxon-name-part></tp:taxon-name>: <tp:taxon-name><tp:taxon-name-part taxon-name-part-type="family">Colubridae</tp:taxon-name-part></tp:taxon-name></article-title><source>
            <tp:taxon-name><tp:taxon-name-part taxon-name-part-type="suborder">Sauria</tp:taxon-name-part></tp:taxon-name>
          </source><volume>32</volume><issue>2</issue><fpage>3</fpage><lpage>26</lpage><pub-id pub-id-type="doi">10.15468/39omei</pub-id></element-citation></ref><ref id="B11973565"><element-citation xmlns:xlink="http://www.w3.org/1999/xlink" publication-type="book" xlink:type="simple"><person-group person-group-type="author"><name name-style="western"><surname>Nguyen</surname><given-names>S. V</given-names></name><name name-style="western"><surname>Ho</surname><given-names>C. T</given-names></name><name name-style="western"><surname>Nguyen</surname><given-names>T. Q</given-names></name></person-group><year>2009</year><source>Herpetofauna of Vietnam</source><publisher-name>Edition Chimaira, Frankfurt am Main.</publisher-name></element-citation></ref><ref id="B11973787"><element-citation xmlns:xlink="http://www.w3.org/1999/xlink" publication-type="website" xlink:type="simple"><person-group person-group-type="author"><name name-style="western"><surname>Uetz</surname><given-names>P.</given-names></name><name name-style="western"><surname>Freed</surname><given-names>P.</given-names></name><name name-style="western"><surname>Aguilar</surname><given-names>R.</given-names></name><name name-style="western"><surname>Reyes</surname><given-names>F.</given-names></name><name name-style="western"><surname>Kudera</surname><given-names>J.</given-names></name><name name-style="western"><surname>Hošek</surname><given-names>J.</given-names></name></person-group><article-title>http://www.reptile-database.org</article-title><uri xlink:type="simple">The Reptile Database</uri><date-in-citation content-type="access-date">2024-08-09T00:09:44+00:00</date-in-citation></element-citation></ref></ref-list></tp:taxon-treatment>
